# Supplementary material for: A spatio-temporal assessment of simian/human immunodeficiency virus (SHIV) evolution reveals a highly dynamic process within the host
Source: PLoS Pathog. 2017 May 25;13(5):e1006358. doi: 10.1371/journal.ppat.1006358 (PMC5444849; doi:10.1371/journal.ppat.1006358)
Supplement: S1 Table — (XLSX) [file ppat.1006358.s001.xlsx]

## Sheet: Sheet1
Table S1: Summary of available sequences from RT-SHIV RNA and DNA across compartments separated by macaque and sampling week.
	Week	Treatment	Gut		Lymph node		PBMC		Plasma	Vagina
			vDNA	vRNA	vDNA	vRNA	vDNA	vRNA	vRNA	vDNA	vRNA
T98133	13	FTC	34	28	29	23	33	4	30	21	3
	15		29	30	-	-	29	3	32	24	8
	16		-	-	26	32	31	-	-	-	-
	20		33	27	24	32	27	11	30	15	1
	26		20	32	29	32	29	3	30	26	13
A99039	13	FTC	33	13	28	29	26	-	26	27	-
	15		10	4	-	-	27	1	-	16	-
	16		-	-	28	8	29	-	12	-	-
	20		-	-	30	1	24	1	27	21	-
	21		27	7	-	-	-	-	-	15	-
	26	TFV+L870812+	11	-	-	-	32	-	21	-	-
	27	DRV/r	-	-	31	1	-	-	-	-	-
	38		29	19	31	-	32	-	7	19	-
A99165	13	EFV	29	22	29	29	26	3	29	5	-
	15		30	27	-	-	28	1	28	23	-
	16		-	-	27	-	-	-	-	-	-
	20		28	27	26	23	28	3	21	27	-
	26	FTC+TFV+EFV	30	28	-	-	30	1	27	4	-
	27		-	-	31	32	-	-	-	-	-
	29		35	32	32	28	31	26	27	1	4
A01198	12	EFV	19	31	-	-	-	-	-	22	29
	13		-	-	28	-	-	1	28	-	-
	15		-	-	-	-	-	1	3	-	-
	16		-	-	27	-	-	-	-	-	-
	20		-	-	29	-	31	28	30	-	-
	26	FTC+TFV+EFV	30	29	-	-	31	27	31	30	31
	40		-	-	-	-	31	-	-	-	-
	44		30	32	29	30	31	31	30	31	30
