# Supplementary material for: A spatio-temporal assessment of simian/human immunodeficiency virus (SHIV) evolution reveals a highly dynamic process within the host
Source: PLoS Pathog. 2017 May 25;13(5):e1006358. doi: 10.1371/journal.ppat.1006358 (PMC5444849; doi:10.1371/journal.ppat.1006358)
Supplement: S2 Table — (XLSX) [file ppat.1006358.s002.xlsx]

## Sheet: Sheet1
Table S2: Linear model fits predicting the change in diversity (average pairwise distance within a compartment (p) over time (week post-infection) separately for vRNA and vDNA by macaque.
	vRNA				vDNA				vRNA v. vDNA
	(Intercept)	p-value	Weeks	p-value	(Intercept)	p-value	Weeks	p-value	Different?
T98133	0.00163	0.26112	3e-05	0.67465	0.00093	0.56604	9e-05	0.27531	0.6117
A99165	0.00171	0.28777	8e-05	0.34327	0.0018	0.03372	9e-05	0.0342	0.7161
						*		*
A99039	0.00505	0.00214	-9e-05	0.14265	0.0051	0.00566	-5e-05	0.47411	0.9509
		*				*
A01198	0.00068	0.26715	9e-05	0.00031	0.00286	0.00105	4e-05	0.06563	0.0279
				*		*			*
Model coefficients and their corresponding p-values from the linear fits are given in the table. Significant values at a 5% cutoff are marked with asterisks.
The last column gives the p-value from an ANOVA comparing nested models in which vRNA and vDNA by week interactions are fit separately.
